# Supplementary material for: Prevalence of diabetic retinopathy and its associated factors among adults in East African countries: A systematic review and meta-analysis
Source: PLoS One. 2025 Jan 31;20(1):e0316160. doi: 10.1371/journal.pone.0316160 (PMC11785277; doi:10.1371/journal.pone.0316160)
Supplement: S1 File — (XLSX) [file pone.0316160.s009.xlsx]

## Sheet: Sheet1
ID	Author	year	Country	Study design	Sample size	Diabetic retinopathy	Age≥60_OR	Sex_Male_OR	Residence_Rural_OR	Types_IIDM_OR	SBP_≥140mmhg	Triglyceride_high_OR	BMI≥25_OR	Hemoglobin A1c levels ≥7_OR
1	Alemu Mersha et al.	2022	Ethiopia	Cross-sectional	331	131							1.28
2	Azeze et al.	2018	Ethiopia	Retrospective Cohort	377	70		0.54		2.05		1.57	0.9
3	Burgess et al.	2015	Malawi	Cross-sectional	357	178		0.61			1.02	0.99		1.01
4	Chisha et al.	2017	Ethiopia	Cross-sectional	400	52	5.45	1.4	0.26	3.14	4
5	Cleland et al.	2016	Tanzania	Cross-sectional	3467	967		1.14	1.02
6	Debele et al.	2021	Ethiopia	Retrospective Cohort	402	81		1.24	1.01	5.74	2.04	2.37	5.2
7	Ejigu and Tsegaw	2021	Ethiopia	Cross-sectional	255	95	1.94	1.56			2.13
8	Gelcho and Gari	2022	Ethiopia	Retrospective Cohort	373	154		1.34	0.73		1.03		3	1.99
9	Iradukunda et al.	2021	Rwanda	Cross-sectional	246	64
10	Ireri et al.	2024	kenya	Cross-sectional	314	34								2.21
11	Lewis et al.	2018	Zambia	Cross-sectional	1129	58		0.9		1.03
12	Lewis et al.	2022	Zimbabwe	Retrospective Cohort	135	42		1.65						2.8
13	Magan et al.	2019	Uganda	Cross-sectional	87	17
14	MoH Kenya	2018	kenya	Cross-sectional	256	64
15	Musawa et al.	2022	kenya	Cross-sectional	329	102		1.13			1.01			4.62
16	Niyodusenga A et al.	2021	Rwanda	Case-Control	592	67		1.55		0.74		3.49		4.2
17	Nyakaba et al.	2023	kenya	Cross-sectional	149	47
18	Olwendo et al.	2020	kenya	Retrospective Cohort	489	59
19	Rigato et al.	2022	Mozambique	Retrospective Cohort	536	156
20	Sahiledengle et al.	2022	Ethiopia	Cross-sectional	256	45		0.93	0.79	1.27		2.71	2.65
21	Seba et al.	2015	Uganda	Cross-sectional	168	28	10.4
22	Seid et al.	2021	Ethiopia	Case-Control	282	142	1.89	1.72		1.02	12.3		2.27
23	Shibru et al.	2019	Ethiopia	Cross-sectional	191	98		1.935						2.01
24	Sube et al.	2020	South Sudan	Cross-sectional	108	14
25	Takele et al.	2022	Ethiopia	Retrospective Cohort	494	142		0.96	1.22	4.31
26	Tassew et al.	2023	Ethiopia	Retrospective Cohort	403	78								2.3
27	Tilahun et al.	2020	Ethiopia	Cross-sectional	302	57		0.65	0.46	2.69			6.5
28	Tsegaw et al.	2021	Ethiopia	Cross-sectional	739	200
29	Zegeye et al.	2023	Ethiopia	Cross-sectional	496	180		1.9					6.42	3.77
